# Supplementary material for: What Is a “Community Perception” of REDD+? A Systematic Review of How Perceptions of REDD+ Have Been Elicited and Reported in the Literature
Source: PLoS One. 2016 Nov 1;11(11):e0155636. doi: 10.1371/journal.pone.0155636 (PMC5089688; doi:10.1371/journal.pone.0155636)
Supplement: S1 File — (XLSX) [file pone.0155636.s002.xlsx]

## Sheet: Data
	General characteristics of studies on community perceptions of REDD+																							Data collection methods
	General						Study objective						Spatial Information					Temporal information			Timing relative to implementation milestons			General	Selection criteria for REDD+ initiative and study community	Information on selection process		Factors in selectiong REDD+ initiative					Community selection criteria						Reference population		Sampling: Community level			Sampling approach at the household/individual level		Probabilistic sampling			Purposive sampling
ID	Author	Year published	Full citation	Publication type	Word limit	Word count (estimated)	Coded Segment	Effect of REDD+ community (benefits/costs/changes)	Tenure Issues	Design & Implementation	Interest/Feasibility in REDD	Community Participation	REDD+ Initiative	Country	Number of REDD+ Initiatives studied	Number of countries studied	List of initiatives is available?	Coded Segment	Length (weeks)	Point in time	Before payment	After payment	Note	Stratification within REDD+ initiative	Coded segment	Selection process for REDD+ initiatives was explained?	Criteria for selecting initiative was explained?	Advancement in implementation	Socioeconomic characteristics	Ecological features	REDD+ approach	Other	Description	Exposure to REDD+	Logistics: Distance	Socioeconomic characteristics	Ecological features	Other	Coded Segment	Description: Reference population	Description: Sampled population	Magnitude of sampled community relative to communities in reference population is known?	Number of study community	Probabilistic	Purposive	Total population size in sampled communities	Total sample size	Minimum sampling size	Interview approach
14	Resosudarmo et al.	2012	Resosudarmo IAP, Duchelle AE, Ekaputri AD, Sunderlin WD. Local hopes and worries about REDD+ projects. In: Angelsen A, Brockhaus M, Sunderlin WD, Verchot LV, editors. Analysing REDD+: Challenges and Choices. Bogor, Indonesia: CIFOR; 2012.	Book chapter		6000	Do local people’s understanding of and expectations for REDD+ projects reflect broader win–win objectives of REDD+ to simultaneously promote conservation and improve local livelihoods?	1	0	0	0	0	9 REDD+ initiatives in 4 countries	Brazil, Cameroon, Indonesia, Tanzania	9	4	1	from mid-June through October 2010, at a time when most projects were in their early stages of development	18	Mid June - Oct 2010; early stages of project development [table summarizes the stages for each project]	1	0	.	Household	The nine REDD+ projects analysed are located in Brazil (2), Cameroon (2), Indonesia (3) and Tanzania (2). They vary in terms of drivers of deforestation and degradation, project objectives, intervention mechanisms, and project development stage (Table 11.1)	0	1	1	1	0	1	.	[No info]	0	0	0	0	.	The analysis is primarily based on data from quantitative surveys with 1243 households in the nine project areas.	[No info]	1243 HH	No	30	1	1	[No info]	1243	[No info]	n/a
7	Kajembe etal	2012	Kajembe GC, Silayo DA, Kitula MM, Lyatura N, Mutabaz KJ, Massawe F, et al. REDD Realities: Lessons Learned from REDD+ Pilot Projects in Kondoa and Rungwe Districts, Tanzania. The First Climate Change Impacts, Mitigation and Adaptation Programme Scientific Conference; 2-3 January, 2012; Dar Es Salaam, Tanzania2012.	Conference paper		6700	Specifically it explores the practical challenges of the REDD architecture in addressing climate change mitigation and improving local communities livelihoods	0	0	1	0	0	Two REDD+ pilot projects, Tanzania	Tanzania	2	1	1	The research documented here was conducted in 2011; This paper seeks to provide a preliminary analysis of initial field experiences to assist different actor in making rational decisions and to guide effective REDD+ implementation	[no info]	2011; Early field experiences	1	0	Timing information found in abstract, but not in main text	Village	[objective:] to draw early lessons from two REDD+ pilot projects in Kondoa and Rungwe districts in Dodoma and Mbeya regions respectively; The sites were selected on the basis of their differences in ecology, forest management regimes and cultural behavior.	0	1	0	0	0	0	.	Variation in ecology and culture	0	0	1	1		The study was conducted in two REDD+ pilot sites namely Rungwe, in Rungwe District Mbeya Region and Kolo Hills Forest Reserve in Kondoa District, Dodoma Region (Figure 1). "Rungwe district lies between 8 30’ and 9 30’ S and 33 and 34 E, it consists of 30 villages and has a total population of 307,270 people. The pilot project covers four areas – Mt. Rungwe Nature Reserve, Livingstone Nature Reser…	[Insufficient info: District population is given, but not the population affected by REDD+ projects] 30 vil in Rungwe, 35 vil in Kondoa district	10 villages (5 in each district)	No	10	1	1	[No info]	398 households	[No info]	FGD
3	Awono etal	2014	Awono A, Somorin OA, Atyi REa, Levang P. Tenure and participation in local REDD+ projects: Insights from southern Cameroon. Environmental Science and Policy. 2014;35:76-86.	Journal article	7000 max	8600	(1) What are the tenure conditions at the two study sites? (2) How have the project proponents perceived the tenure and other challenges and how do they plan to address those challenges? (3) What have the proponents done to engage communities in the process of establishing REDD+? (4) Are communities informed about and satisﬁed with the process of establishing REDD+?	0	1	1	0	1	2 REDD+ projects in Cameroon	Cameroon	2	1	1	Footnote: Source: CIFOR data collected in Cameroon under the Global Comparative Study Project, 2010–2011.; "The data reported in this paper were collected before the introduction of conditional funding in communities.	52	2010-2011; Before payments	1	0	Timing information found in Footnote	Village	Projects were chosen according to two selection criteria. The ﬁrst was the presence of REDD+ or PES schemes, with a clear focus on carbon emission reductions or carbon stock enhancement. Second, the projects had to be able to show clear site boundaries and intervention villages before the beginning of the ﬁeld research, with a reasonable chance for the implementation of the REDD+ incentives (Sund…	0	1	1	0	0	0	.	[No info]	0	0	0	0	.	We selected six intervention villages from both projects including Bova Bomboko, Likombe, Mapanja, and Muelli in the Mount Cameroon project and Nkolenyeng and Nomedjoh (the only two intervention villages in the PES project). The ﬁrst project is taking place in the framework of community forestry (CF) designed by the 1994 forestry law of Cameroon to give more responsibilities to local communities …	Mt. Cameroon: Unknown number of villages; PES project: 2 villages	Mt. Cameroon: 4 villages; Pes project: 2 villages	Partially, at 1 initiative	6	1	1	[No info]	200	[No info]	FGD
6	Duchelle et al.	2014	Duchelle AE, Cromberg M, Gebara MF, Guerra R, Melo T, Larson A, et al. Linking Forest Tenure Reform, Environmental Compliance, and Incentives: Lessons from REDD+ Initiatives in the Brazilian Amazon. World Development. 2014;55(1):53–67.	Journal article	10000 max	15200	(1) What is the current land tenure and livelihood situation at the four REDD+ pilot sites?; and (2) Is the complete package of REDD+ strategies well aligned with these speciﬁc local contexts?	0	1	0	0	0	4 REDD+ projects in the Brazilian Amazon	Brazil	4	1	1	conduct initial baseline research at these four sites from April 2010 to May 2011	56	April 2010-May 2011; Baseline	1	0	.	Village	"All four had been approved or nearly approved by the Amazon Fund, an important national source of REDD-readiness funding managed by the Brazilian National Development Bank and fomented by large donations from Norway and Germany, and more recently by the Brazilian company Petrobras. 6 Partly due to the uncertainty about the future of an international REDD+ system, most projects funded and impleme…	0	1	1	1	0	1	.	[No info]	0	0	0	0	.	We selected four REDD+ initiatives in Brazil that were interested in an outside evaluation and had identiﬁed speciﬁc areas and communities for REDD+ interventions (Figure 1). A the four sites are representative of the range of incentive-based REDD+ initiatives in the Amazon, "At the onset of the baseline research, we selected 16 communities that were targeted by proponents for REDD+ interventions…	15 village sampling frame in 3 projects; 4 village sampling frame in 1 project	16 villages	Yes, with modified sampling frame	16	1	1	1940	480	91.5548	KI + FGD
8	Larson etal	2013	Larson AM, Brockhaus M, Sunderlin WD, Duchelle A, Babon A, Dokken T, et al. Land tenure and REDD+: The good, the bad and the ugly. Global Environmental Change. 2013;23:678–89.	Journal article	8000 max	10700	Under what conditions is REDD+ a threat to local rights, and under what conditions does it present an opportunity?	0	1	0	0	0	22 REDD+ projects in 6 countries	Cameroon, Indonesia, Viet Nam, Brazil, Tanzania, Peru	22	6	0	The research ﬁndings presented here are drawn from the Center for International Forestry Research (CIFOR) Global Comparative Study (GCS) on REDD+, drawing on data collected from 2009 to early 2012.; early process outcomes in 71 intervention villages.	156	2009 to early 2012; Early process outcomes	1	0	.	Village	"The results are not meant to be representative of all REDD+ sites, as the choice of both countries and projects was not random. Rather, the emphasis was on early-mover REDD+ countries and projects that were recently initiated (see criteria below), in order to extract lessons for those starting later. Most importantly, the countries and sites do not – nor were intended to – represent the vast var…	0	1	1	0	0	0	.	[No info]	0	0	0	0	Early movers in REDD+	"The ﬁeld research includes 22 project sites, and over 170 control and intervention villages and 3500 household surveys. This article reports on interviews with 19 proponents and early process outcomes in 71 intervention villages." "Four villages were selected at each project site (with two exceptions: one project only had two villages and in another, ﬁve were selected). These villages were selec…	Sampling frame is up to 15 villages per project	71 villages	Yes, with modified sampling frame	71	0	1	n/a	n/a	n/a	KI + FGD
9	Lazaro etal	2013	Lazaro M, Silas SR, Emma L. Community perceptions and willingness to accept and execute REDD+ initiative: The case of Pugu and Kazimzumbwi forest reserves, Tanzania. Cross-Cultural Communication. 2013;9(3):48-54.	Journal article	4500 max	4000	The study examined community perceptions and willingness to accept and execute Reduced Emissions from Deforestation and Forest Degradation (REDD+) initiative at Pugu and Kazimzumbwi Forest Reserves (PKFRs)	0	0	0	1	0	Pugu and Kazimzumbwi Forest Reserves, Tanzania	Tanzania	1	1	1	[No info on timing of study (year data collected, how long)]	[no info]	.	1	0	.	Village	This [the REDD+ Initiative) has been important as the REDD+ initiatves have just started to be implemented in the area. Purposive selection of villages was intentionally done so as to meet community members leaving adjacent to PKFRs as they were considered to be potential informers for the study	0	1	0	0	0	0	.	Live adjacent to REDD+ projecy	1	0	0	0	.	This paper presents findings obtained from the study conducted in two villages namely Kisarawe and Kazimzumbwi found in Kisarawe district (Figure 1). The survey was conducted in two villages’ i.e. Kisarawe and Kazimzumbwi adjacent to PKFRs. execute REDD+ initiative using Pugu and Kazimzumbwi Forest Reserves (REDD+ Pilot Project) as the case. This has been important as the REDD+ initiatves have ju…	[No info]	2 villages adjacent to the PKFR	No	2	1	1	1100	110	88.4021	KI + FGD
11	Leggett and Lovell	2012	Leggett M, Lovell H. Community perceptions of REDD+: a case study from Papua New Guinea. Climate Policy. 2012;12(1):115-34.	Journal article	6000 max	11600	The research sought ﬁrst to assess the development and structure of the proposed April-Salomei REDD+ project, then to evaluate local community awareness, understanding and willingness to participate in it, and, ﬁnally, to analyse the implications of the project for community livelihoods.	1	0	0	1	1	April-Salomei pilot REDD+ Project in Papua New Guinea (PNG)	PNG	1	1	1	The ﬁeld-based research was conducted by the ﬁrst author between May and July 2009, with time divided between Port Moresby and four communities on the April River in the Hunstein Range, East Sepik Province. An investigation of the April-Salomei project forms the empirical basis for this article, drawing on ethnographic research conducted with rural communities situated within the proposed April-S…	12	May - July 2009	1	0	.	Village	the April-Salomei Forest Management Area (FMA), located in the Hunstein Range, a remote region of East Sepik Province, was initially identiﬁed as the ﬁrst of four pilot REDD+ project sites in PNG.	0	1	1	0	0	0	.	[No info]	0	0	0	0		The communities where the ﬁeldwork was conducted were Niksek (also known asPaka), Bukapuki, Kagiru andWagu, with themajority of the time spent in the community of Bukapuki. Villagemembers from Bitara were also interviewed. The project claimed to have the written support of 163 Incorporated Landowning Groups (ILGs) from the region The existing project design document assumes that there are 38 sett…	38 settlements	4 villages	Yes	4	0	1	n/a	n/a	n/a	FGD
15	Resosudarmo et al.	2014	Resosudarmo IAP, Atmadja S, Ekaputri AD, Intarini DY, Indriatmoko Y, Astri P. Does tenure security lead to REDD+ project effectiveness? Reflections from five emerging sites in Indonesia. World Development. 2014;55(1):68–83.	Journal article	10000 max	14900	“Does tenure security lead to REDD+ eﬀectiveness in Indonesia?” We describe the most common types of tenure in the study areas, people’s perceptions of tenure security, the relationship between perceived tenure and actual ability to exclude outsiders, enforcement of forest rules, existence of internal and external disputes, relationships among these factors, and local interest in forest protectio…	0	1	0	1	0	5 REDD+ initiatives in Indonesia	Indonesia	5	1	1	Data were collected by the authors from early to late 2010; n ﬁeld research and baseline data from ﬁve emerging REDD+ initiatives	36	early to late 2010; baseline data	1	0	.	Village	The ﬁve [REDD] sites were selected based on the following criteria: (i) variability in village characteristics such as primary household income, distance to market, tenure, main pressure on village forests, forest cover and deforestation rate, and forest ntervention goals; (ii) regional variations reﬂecting diﬀerences such as culture, governance, customary systems, drivers of deforestation, and s…	0	1	1	1	1	1	Interest in research	[No info]	0	0	0	0	.	"It draws on the research of ﬁve incipient REDD+ project sites in Indonesia. The research is part of a larger Global Comparative Study on REDD+ (GCS-REDD+) being carried out by the Center for International Forestry Research (CIFOR). Four villages were studied in each site. The ﬁve study sites are located inside forest zones in Aceh, West Kalimantan, and Central Kalimantan (Figure 3). All study vi…	[No info]	20 villages	No	20	1	1	[No info]	384	[No info]	FGD
17	Sunderlin et al	2014	Sunderlin WD, Larson AM, Duchelle AE, Resosudarmo IAP, Huynh TB, Awono A, et al. How are REDD+ proponents addressing tenure problems? Evidence from Brazil, Cameroon, Tanzania, Indonesia, and Vietnam. World Development. 2014;55(1):37-52.	Journal article	10000 max	12800	1. What are the forest tenure conditions at the project sites from the point of view of villagers? 2. What actions have been taken by the proponent in relation to tenure issues? 3. What are national factors aﬀecting tenure security at project sites and how are the proponents addressing them?	0	1	0	0	0	19 REDD+ projects in 5 countries	Cameroon, Indonesia, Viet Nam, Brazil, Tanzania	19	5	1	Drawing on data collected at 19 project sites and 71 villages in 2010–2012 in ﬁve countries (Brazil, Cameroon, Tanzania, Indonesia, and Vietnam), we; This article reports on some of the early (before) process outcomes in intervention villages.	104	2010-2012; "early process outcomes"	1	0	.	Village	Initially six study countries were selected on the basis of the following criteria: large tropical forest countries where REDD+ is being pioneered and that have many project sites (Brazil, Indonesia); diversity of stages on the forest transition (e.g., high deforestation in Indonesia and low in Vietnam); convenience of a CIFOR oﬃce in the country (Bolivia, Brazil, Cameroon, Indonesia, and Vietnam…	0	1	0	0	0	0	.	Has clear boundaries, not started payments, high chance of implementation	1	0	0	0	Country: tropical forest countries, pioneering REDD, CIFOR office in-country; Variation in forest transition	Four villages were selected at each project site. These villages were selected from a sample frame of 16 intervention villages. "Drawing on data collected at 19 project sites and 71 villages in 2010–2012 in ﬁve countries (Brazil, Cameroon, Tanzania, Indonesia, and Vietnam), we" "Four villages were selected at each project site. These villages were selected from a sample frame of 16 intervention v…	304	71 villages	Yes, with modified sampling frame	71	1	1	[No info]	2130	[No info]	KI + FGD
1	Andersen	2012	Andersen I. REDD in Zanzibar: An Ethnography of Stakeholders [Masters Thesis]. Oslo, Norway: University of Oslo; 2012.	Masters thesis		43000	1) To what extent can the characteristics and relationships of the main stakeholders of the HIMA project be said to affect the project and possibilities for REDD? 2) What implications does the main focus of the HIMA project have for the project and possibilities for REDD, and for the people involved?	0	0	1	1	0	HIMA Project, Zanzibar, Tanzania	Tanzania	1	1	1	My fieldwork on Zanzibar spanned six months, from January to July 2011; From mid-February to July I was based in Imani village in Kitogani in the central part of Unguja Island; The contract between CARE International in Tanzania and Norway concerning the HIMA project was signed in March 2010; made available for the period of April 1, 2010 to March 31, 2014	22	Mid Feb to July 2011; [ 1 year after project started]	1	0	.	Village	[None]	0	0	0	0	0	0	.	Imani as an example of a village where the project is implemented; The aim is to provide a thick description of Imani as an example of a village where the HIMA project is being implemented.	1	0	0	0	.	Extent: 27,650 ha of community upland forest and mangrove on shehia level in seven districts on Unguja and Pemba are to be protected, with an up-scaling planned beyond the first phase. 16,000 rural households are among the target beneficiaries (CARE International n.d.-b) Sampling frame: The official stakeholders I have chosen to focus on are CARE International, the Zanzibarian Department of Fores…	16,000 rural hh	1 village, 30 houses	No	1	1	1	[No info]	All households	[No info]	KI
4	Baniya	2013	Baniya A. Response to Impact of Climate Change Through Community Managed Forests in Nepal: Is REDD+ Panacea for Community? [Master Thesis]. Trondheim, Norway: Norwegian University Of Science and Technology (NTNU); 2013.	Masters thesis		42800	The overall objective of this study is to examine whether the existing REDD+ mechanism implemented in Nepal is beneficial to the local community or not 1.Do the current community management policies in Nepal favor the implementation of REDD+? ; 2. How much carbon does the community forests sequester? ; 3. What is the value of direct benefits that local communities derive from the community forest…	1	0	0	1	0	REDD+ initiative in 3 watersheds (Charanawati, Ludhikhola and Kayarkhola) in Nepal	Nepal	1	1	1	The field work was carried out in autumn. As the monsoon begin in early June in Nepal, the fieldwork was carried out after monsoon in the months between November and December to avoid the rain in data collection. Footnote: HH Survey 2012; After the Ludidamgade community forest was selected for the REDD+ pilot project in 2010, Forest User Groups amended the forest constitution in the same year to …	4	Nov-Dec 2012; 2 years after REDD+ started	1	0	Timing information found in Footnote	Community Forest User Group	These sites were specifically selected representing both Hills and Terai region which lies in lower temperate and tropical ecological regions respectively. This allows a comparison on how two community forests located in different climatic regions are sequestering carbon. importantly, these sites lie in Chitwan-Annapurna Landscape (CHAL), one of the prioritized conservation landscape of Nepal Gov…	0	1	1	0	1	0	High priority area	Large CFUG area, large membership -easy to find respondents; near roads	1	1	0	0		Among the forest user groups in REDD+ project, Ludidamgadhe Community Forest User Group (CFUG) in Gorkha, and Dharpani CFUG in Chitwan was selected As forest users’ constitution has enlisted already the number of forest users, it served as sampling frame. Moreover, in the study, two case studies are analyzed keeping forest management capacity in mind. The unit of analysis is community forest user…	[Number of CFUGs in each district is unknown]; 522 HH in Village1 and 111 HH in Village2	2 CFUGs, 35 HH sampled in each vil	No	2	1	1	601	70	82.9263	KI + FGD
12	Lima	2011	Lima P. Payments for Environmental Services through the Local Lens: Preliminary evidences from the “Bolsa Floresta” Program in the Brazilian Amazon [Master’s Thesis]. Dresden, Germany: Technische Universität Dresden; 2011.	Masters thesis		22300	i) What, if any, changes do the communities perceive with regard to human assets (towards forest conservation) under BFP implementation? ii) What, if any, changes do the communities perceive with regard to accessibility and quality of natural resources in the reserve? iii) What, if any, changes do the communities perceive with regard to their financial assets under BFP implementation? iv) What, i…	1	0	0	0	0	“Bolsa Floresta” Program in the Brazilian Amazon	Brazil	1	1	1	The data collection was done during March, 2010.	3	2010-03-01	0	0	.	Village	[None]	0	0	0	0	0	0	.	[No info]	0	0	0	0	.	"Twelve traditional communities (impact site from BFP) at the SDR Uatumã were selected: São Benedito, Maracaranã, Maanaim, Flechal, Santa Luzia do Caranatuba, Ebenezer, São Francisco do Caribi, Nossa Senhora do Livramento, Santa Luzia do Jacarequara, Bom Jesus, Monte Sião do Leandro Grande and Deus Ajude o Boto." "Nowadays there are about 1,300 inhabitants living at SDR Uatumã distributed in 20 c…	20 Communities, 1,300 people	12 communities	Yes	12	1	1	244	122	69.118	KI + FGD
13	Mosi	2013	Mosi EC. An assessment of the Introduction of REDD+ in Tanzania: A case study of the TFCG/MJUMITA REDD+ Pilot Project in the Kilosa District. [Masters Thesis]. Ås, Norway: Norwegian University of Life Sciences; 2013.	Masters thesis		50400	Objectives of this study were to analyze institutional and organizational changes that have been undertaken in the process and implementation of REDD+ initiative, to identify processes that has been initiated in creating new institutions and organization, to analyze how people living within the pilot area evaluate change undertaken and the processes involved in introducing REDD+, and finally to a…	0	0	1	0	1	TFCG/MJUMITA in the Kilosa district of Morogoro region, Tanzania	Tanzania	1	1	1	[No info on timing of study (year data collected, how long)]	[no info]	During the introduction of REDD to the community	1	0	.	Village	"In this study I did choose Kilosa District in Morogoro Region as my case study site due to its proximity to partner institution, namely Sokoine University of Agriculture (SUA), also time was another limiting factor" "The third case he suggests is the representative case and other like Bryman (2008) referring it as exemplifying case which “either they epitomize a broader category of case or they …	0	1	1	0	0	0	.	Communities: Variation in ecology; District: Proximity to university	0	1	0	1		In this study I did choose Kilosa District in Morogoro Region as my case study site "Five villages within the TFCG/MJUMITA REDD+ pilot project were selected to be studied for this research, Ilonga village one out of the five selected villages, was not yet received trial payment. The rest which did receive trial payment from TFCG/MJUMITA respectively are Dodoma Isanga, Chabima, Ibingu and Kisongwe…	14 villages	4 villages	Yes	4	1	1	[No info]	125	[No info]	KI + FGD
16	Spiric	2009	Spiric J. Investigating the socio-economic impact of REDD scheme implemented in the Nhambita community carbon project, Mozambique [Masters thesis]. Barcelona, Spain: Universitat Autònoma de Barcelona (UAB) 2009.	Masters thesis		36000	The aim of this study is to determine whether avoided deforestation scheme is really improving the rural livelihood and forest conservation 1. What are the local opportunity costs of avoided deforestation implemented in the Nhambita project? Does the standing forest have a greater social and economic value than agricultural plots? 2. What benefits local people accrue from the avoided deforestatio…	1	0	1	0	0	Nhambita community carbon project, Mozambique	Mozambique	1	1	1	The field-work was conducted over four weeks in April-May, 2009; This phase was immediately followed by fieldwork that was carried out from 21st of March to 20th of April 2009 in the Nhambita community carbon project, Mozambique; From 2009 onwards, the project should become financially sustainable and predominantly rely on the carbon sold to international buyers (Envirotrade, 2008a).	4	April-May 2009 [after carbon trade]	0	1	.	Village	Villages are chosen on the basis of their involvement in the project activities, which corresponds to the physical distance from the Envirotrade camp area (Figure 5). Nhambita village was the first one involved in project, other villages followed subsequently, with Mbulawa being the last one (pers. comm. van Zyl, 2009).	0	0	0	0	0	0	.	Variation in distance to Envirotrade camp	1	1	0	0	.	The questionnaire survey was carried out in five villages of CR: Nhambita (Nh), Bue Maria (BM), Munhanganha (Mun), Mutiambamba (Mut) and Mbulawa (Mbl). Community land extends over an area of approximately 20,000 ha and is divided into the smaller administration districts of Bue Maria, Mhanganha, Nhambita, Mutiambamba, Mbulawa, Povua and Pungue. The first three communities lie within the buffer zo…	[No info]	5 villages	No	5	1	0	779	60	85.597	n/a
5	Bradley etal	2013	Bradley A, Setyowati AB, Gurung J, Yeang D, Net C, Khiev S, et al. Gender and REDD+: An Assessment in the Oddar Meanchey Community Forestry REDD+ Site, Cambodia. PACT Cambodia and WOCAN, 2013.	Report		16700	Pact initiated a gender assessment of the project in order to identify ways in which gender could be effectively mainstreamed during the project’s implementation phase The assessment team discovered a number of interesting findings related to participation; decision making and leadership; knowledge, skills and capacity; equitable benefit sharing; and resource access, use, and control.	1	1	1	0	1	Oddar Meanchey Community Forestry REDD+ Site, Cambodia	Cambodia	1	1	1	over the course of four days from 19 to 22 April, 2012 by two teams with three to four members each.; "As the OM REDD+ project goes to market in 2012"	1.14286	19-22 April 2012; Recently went to market	1	0	.	Community Forest User Group	These particular four CFs were chosen for two reasons. First, they are in close proximity to each other, so logistics of traveling between sites would be easier and the two teams could meet after the day of field work to discuss and compare results. Second, all four of these CFs have relatively high rates of CF membership, so the research team felt that it would be easier for the participants to …	0	0	0	0	0	0	Interest in research	Proximity to each other; high membership;	1	1	0	0	.	In the case of the Oddar Meanchey assessment, the fieldwork consisted of day-long research activities in four of the 13 CF areas. "Table 1 Location of Research Sites in Oddar Meanchey CF Name Village Phaav CF Thnal Kaeng Prey Srorng CF Koki Kandal Sangkrous Preychheu CF Rumchek Samaky CF Phum Thmey" "In the case of the Oddar Meanchey assessment, the fieldwork consisted of day-long research activi…	13 CFUG	4 CF	Yes	4	0	1	n/a	n/a	n/a	KI + FGD
18	Uprety etal	2011	Uprety DR, Luintel H, Bhandar K. REDD+ and conflict: A case study of the REDD + projects in Nepal. 2011.	Report		14100	how the proposed REDD+ project aggravate and/or reduce the long-standing conflict around the forest particularly community forestry. The conflict is particularly looked in the light of communities’ rights over resources, governance and access to the resources and benefits.	0	1	0	0	0	REDD+ initiative in 3 watersheds (Charanawati, Ludhikhola and Kayarkhola) in Nepal	Nepal	1	1	1	The report is an output of a quick study conducted between May and June 2011 i	8	May-June 2011	1	0	.	Community Forest User Group	With an aim to observe the community dynamics relating to the conflict especially around the forest resource management in light of REDD+ implementation, two sites were selected (F ICIMOD has been implementing REDD+ pilot project since 2009 in collaboration with FECOFUN and ANSAB. In these sites, the project has been implementing variety of activities that are needed to implement the REDD+ projec…	0	1	1	0	0	0	.	[No info]	0	0	0	0	Respondents: emphasis on marginalized groups	"These two sites are the Birenchowk and Dharapani community forest user groups (CFUGs) of Ludhikhola watershed of Gorkha and Kayarkhola watershed of Chitwan districts " "Among these three watersheds, two watersheds viz. Ludhikhola and Kayarkhola of Gorkha and Chitwan districts respectively were selected for generating empirical evidence to accomplish this study" "Kayarkhola watershed of Chitwan d…	104 CFUGs	2 CFUGs	Yes	2	0	1	n/a	n/a	n/a	KI + FGD
2	Atela	2013	Atela J. Governing REDD+: global framings versus practical evidence from the Kasigau Corridor REDD+ Project, Kenya. Brighton: STEPS Centre, 2013 978-1-78118-114-0.	Working Paper		16400	This paper explores the governance and feasibility of globally-linked REDD+ projects in local African settings, focusing on the Kasigau project in Kenya	0	0	1	1	0	Kasigau Corridor REDD+ Project, Kenya	Kenya	1	1	1	Fieldwork and interviews were undertaken in the project sites at two different stages of the project implementation. The first field visit took place after the project had been validated and had received carbon funds but before these funds were distributed. During this first visit, data on project design, narratives, and socio-economic settings of the project area, resource histories and communit…	[no info]	After validation & before fund distribution; After fund distribution	1	1	.	[no info]	The Kasigau REDD+ project was then selected as a suitable case study because it operates under internationally standards (both the Voluntary Carbon Standard and the Climate Community and Biodiversity Standard) and is located in a relatively poor setting that is typical of most localities of SSA. The project has also been implemented for a relatively longer time than other projects, thus enabling …	1	1	1	1	0	0	.	committees charged with the distribution of carbon money and the various groups that were expected to implement selected community projects	1	0	0	0	.	The project design argues that conserving the 500,000 acre dryland forest for carbon increases the land’s value to the local people; The Kasigau project has partnered with local communities since 2005 to conserve about 500,000 acres of dryland forest located in the Marungu Sub location, North-west of Mombasa City, Kenya (Wildlife-Works 2011); The first step in this study therefore was to select a…	[insufficient info]	[No info]	No	.	0	1	n/a	n/a	n/a	KI + FGD
10	Lee	2012	Lee J. Smallholder agricultural carbon projects in Ghana: Benefits, barriers, and institutional arrangements. Copenhagen, Denmark: CGIAR Research Program on Climate Change, Agriculture and Food Security (CCAFS), 2012 30.	Working Paper		9600	To highlight institutional arrangements (e.g. contracts, land tenure, farmer organizations) and how they affect the costs, risks, barriers, and incentives farmers encounter in participating and beneﬁting from climate mitigation projects;	1	1	1	0	1	4 smallholder carbon projects in Ghana (1 for REDD+)	Ghana	2	1	1	During the summer of 2011	2-5 days per project	Summer 2011	1	0	.	[no info]	Projects were chosen based on inclusion of 1) activities that resulted in agricultural climate mitigation 2) a livelihood or food security component, and 3) the involvement of smallholder farmers.	0	1	0	0	0	1	.	[No info]	0	0	0	0	.	TREES: 24000 ha, 36 communities, 20-100 households per community; Climate stewards: 40 ha in the Northern Region, 3 communities, 20 households per community plant trees four agricultural climate mitigation projects in two regions of Ghana. The only project with an explicit climate mitigation focus is the Climate Stewards program by A Rocha Ghana; the project has multiple goals of contributing to …	Trees: 36 communities; Climate stewards: 3 communities	[No info]	No	.	0	1	n/a	n/a	n/a	KI + FGD
19	Yamamoto	Undated	Yamamoto Y, Takeuchi K, Kohlin G. What Factors Promote peatland fire prevention? Evidence from Central Kalimantan, Indonesia Undated [6 December 2013]. Available from: http://www.econ.kobe-u.ac.jp/doc/seminar/DP/files/5414.pdf.	Working Paper	not available	.	This study investigates the factors that promote peatland ﬁre prevention in Central Kalimantan, Indonesia	1	0	0	0	0	Kalimantan Forests and Climate Partnershp (KFCP), Central Kalimantan, Indonesia	Indonesia	1	1	1	n our interview conducted from October to December in 2012,	12	Oct-Dec 2012	1	0	.	Village	We focus on Kalimantan Forests and Climate Partnership (KFCP) as one of the earliest pilot projects to reduce emissions from deforestation and degradation (REDD); The communities were selected to obtain a balance of ethnicities and degree of involvement in the KFCP project.	0	1	1	0	0	0	.	Variation in ethnicity and involvement in REDD+ project	1	0	1	0	.	"The communities consisted of 11 transmigrant and 18 Dayak tribe communities. Of the 18 Dayak communities, six were involved with the KFCP project. Table 1 summarizes the composition of the communities. "Table 2 summarizes the descriptive statistics of the sample, which was divided into households that engage in ﬁre prevention more than 60 days a year and those that do not, as well as those that …	[No info]	29 Villages, 182 HH sampled	No	29	1	0	[No info]	182	[No info]	n/a
TOTAL					Average:	18988.9		8	8	8	6	5																11	4	2	4			8	4	2	2
Note					Median:	14500
[truncated: 26 more columns]

## Sheet: MetaData
Author	Stibniati S. Atmadja
Date created	2015-06-05
Description	This is supplementary material 1 (S1) for a systematic review paper submitted to PLoS One entitled "What is a community perception of REDD+? A review of how ‘community perceptions’ of REDD+ have been elicited and reported in the literature" by Stibniati Atmadja and Erin Sills, submitted for consideration on 5 June 2015 as part of the PMRV special collection. The paper reports results based on dat…
Contact person	Stibniati S. Atmadja, s.atmadja@cgiar.org
Code	0=No; 1=Yes; n/a = not applicable; [no info] = No information
Abbreviatons	KI: Key Informants
	FGD: Focus Group Discussion
	CFUG: Community Forest User Group
	REDD+: Reducing emissions from deforestation and forest degradation
Note	"Coded segment" columns refer to selected passages from the documents that analyzed and coded.
Description of each column
General characteristics of studies on community perceptions of REDD+	General	Author	Surname of first author. If more than one author, denoted as "et al"
		Year published	Year of publication
		Full citation	Full citation
		Publication type	One of the following publication types: Masters thesis; Working Paper; Journal article; Report; Conference paper; Book chapter
		Word limit	Explicit word limit requirement set by publication outlet; Blank if word limit was not explicit.
		Word count (estimated)	Word count of the full text, using built in counter in Adobe Acrobat (for PDF files) or Word (for DOC files). If full text word count is not possible, we estimate based on average word counts from 3 randomly selected pages, multiplied by the number of pages and rounded to the nearest hundred. "Not available": word count not possible due to protected PDF file. Italics: estimate based on word count…
	Study objective	Coded Segment	Text of statements on the study's objectives. Usually taken from the introduction section of each publication
		Effect of REDD+ community (benefits/costs/changes)	Study objective: to measure/understand the effect of REDD+ on communities - Based on coded segments
		Tenure Issues	Study objective: to understand the pervailing tenure issued affecting REDD+ implementation - Based on coded segments
		Design & Implementation	Study objective: to understand the way REDD+ initiatives are designed and implemented, and local people's perception of them - Based on coded segments
		Interest/Feasibility in REDD	Study objective: to understand local people's interest in the REDD+ initiative, and their perception of the initiative's ability to achieve its goals - Based on coded segments
		Community Participation	Study objective: to understand the role and effect of community participation on REDD+ implementation, as perceived by local people - Based on coded segments
	Spatial Information	REDD+ Initiative	Description of the number and location of REDD+ initiatives being studied
		Country	List of countries where the REDD+ initiatives being studied are located
		Number of REDD+ Initiatives studied	Number of REDD+ initiatives being studied
		Number of countries studied	Number of countries where the REDD+ initiatives being studied are located
		List of initiatives is available?	Yes (1) if the publication provides a list of the names of REDD+ initiatives; No (0) if the list is not provided
	Temporal information	Coded Segment	Text of statements providing information on the timing of the study
		Length (weeks)	Temporal information: Length of time spent collecting data (unit: Weeks) - Based on coded segment
		Point in time	Temporal information: Description of the time period or dates when the data collection took place - Based on coded segment
	Timing relative to implementation milestones	Before payment	Yes (1) if data collection was conducted BEFORE any performance-based or input-based payments were disbursed to local communities; No (0) if otherwise
		After payment	Yes (1) if data collection was conducted AFTER any performance-based or input-based payments were disbursed to local communities; No (0) if otherwise
		Note	Notes on timing relative to implementation milestones
Data collection methods	General	Stratification within REDD+ initiative	Units used by the study to stratify their sampling approach, e.g. village, household, community
	Selection criteria for REDD+ initiative and study community	Coded segment	Text containing information on the criteria used to select the REDD+ initiative and communities being studied
	Information on selection process	Selection process for REDD+ initiatives was explained?	Yes (1) if information is provided on the logic/process of how REDD+ initiatives were selected for the study; No (0) if otherwise.
		Criteria for selecting initiative was explained?	Yes (1) if information is provided on the criteria used to select REDD+ initiatives were selected for the study; No (0) if otherwise.
	Factors in selecting REDD+ initiative	Advancement in implementation	Factors used to select REDD+ initiatives: how far REDD+ implementation has advanced
		Socioeconomic characteristics	Factors used to select REDD+ initiatives: Socioeconomic characteristics, e.g. gender, income level, membership in community groups
		Environmental features	Factors used to select REDD+ initiatives: Ecological features, e.g. location, climate, ecosystem type
		REDD+ approach	Factors used to select REDD+ initiatives: Emphasis on specific components (e.g., livelihoods, gender equity, biodiversity conservation)
		Other	Factors used to select REDD+ initiatives: Other factors not listed above
	Community selection criteria	Description	Summary of criteria used to select study communities. [No Info] if no information is provided.
		Exposure to REDD+	Community selection criteria: Level of exposure to or involvement in REDD+ (e.g., heard of REDD+, received benefits from REDD+)
		Logistics: Distance	Community selection criteria: Logistical concerns, particularly distance from roads, cities, base camps
		Socioeconomic characteristics	Community selection criteria: Socioeconomic characteristics (e.g., ethnicity)
		Ecological features	Community selection criteria: Ecological features such as location in certain ecosystems
		Other	Community selection criteria: other factors not listed above
	Reference population	Coded Segment	Segments from the manuscript describing the reference population
		Description: reference population	Summary of the reference population
	Sampling: Community level	Description: Sampled population	Summary of the sampled population
		Magnitude of sampled community relative to communities in reference population is known?	Yes/No
		Number of study community	Number of villages/community groups studied
	Sampling approach at the household/individual level	Probabilistic	1= Probabilistic sampling method was used; 0 = Probabilistic sampling method was not used
		Purposive	1= Purposive sampling method was used; 0 = Purposive sampling method was not used
	Probabilistic sampling	Total population size in sampled communities	[No info] = no information was provided; n/a = probabilistic sampling was not used
		Total sample size	Total sample size
		Minimum sampling size	Minimum sample size, using Equation 1 in the manuscript.
	Purposive sampling	Interview approach	KI = Key informant interviews only; FGD = Focus group discussions only; KI + FGD = key informant interviews and focus group discussions
		KI: Information provided	Composition only = only the composition of key informants was provided; Number only = only the number of key informants was provided; Composition + number = composition and number of key informants were provided; n/a = The study did not conduct key informant interviews
		FGD participants: Information provided	Composition only = only the composition of FGD participants was provided; Number only = only the number of FGD participants was provided; Composition + number = composition and number of FGD participants were provided; n/a = The study did not conduct FGDs; [no info] = no information on either composition or number of FGD participants
	Caveats	Segment	Segments from the manuscript stating caveats on data collection
		No Caveat	0 = No (there were caveats); 1 = Yes (there were no caveats)
		Potential biases in data collection/sampling	Caveats on potential biases in data collection (0 = No; 1 = Yes)
		Language difficulties	Caveats related to language difficulties, e.g. use of translators (0 = No; 1 = Yes)
		Work with assistant	Caveats related to working with research assistants in the field (0 = No; 1 = Yes)
		Gender-related	Caveats related to gender (e.g., access to information from the opposite gender) (0 = No; 1 = Yes)
		Reliability of data collected	Caveats related to reliability of data collected (0 = No; 1 = Yes)
		Different levels of opennes	Caveats related to respondents' openness in sharing information (0 = No; 1 = Yes)
		Low understanding of REDD+	Caveats related to low understanding of REDD (0 = No; 1 = Yes)
		Must pay respondents	Caveats related to respondents requiring payment to be interviewed (0 = No; 1 = Yes)
Evidence base	General	Coded Segment	Segments in the manuscript describing how collected data was used to provide evidence on community perceptions of REDD+
		"community members" - Unclear data source	Statements on community perceptions, but data source was unclear (0 = No; 1 = Yes)
		Unqualified magnitude (e.g. important/majority/notable)	Use of words denoting magnitude, without clear definitions (0 = No; 1 = Yes)
		FGD consensus/majority opion	Use of consensus from FGD or majority opinion (0 = No; 1 = Yes)
		Individuals' insights about the community (e.g. dialogues)	Use of individuals' insights about the community (e.g. dialogues) (0 = No; 1 = Yes)
		Number of times issues were mentioned across respondents	Use of number of times issues were mentioned across respondents (0 = No; 1 = Yes)
		Proportion of interviewed respondents	Use of the proportion of interviewed respondents (0 = No; 1 = Yes)
		FGD Individual statements	Use of statements by individuals made during FGDs (0 = No; 1 = Yes)
		Key informant statements in interview	Use of statements made by individual key informants during interviews (0 = No; 1 = Yes)
		Interview with community member	Use of statements made by community member (not key informant) (0 = No; 1 = Yes)
		Proportion of area controlled by respondents	Use of the proportion of area controlled by respondents (0 = No; 1 = Yes)
		Unclear source	Unclear information source (0 = No; 1 = Yes)
		Personal observation	Use of the researcher's personal observation (0 = No; 1 = Yes)
